# Supplementary material for: Developing a sampling methodology for timely reporting of population‐based COVID‐19‐associated hospitalization surveillance in the United States, COVID‐NET 2020–2021
Source: Influenza Other Respir Viruses. 2023 Jan 10;17(1):e13089. doi: 10.1111/irv.13089 (PMC9835436; doi:10.1111/irv.13089)
Supplement: Supplementary file 2 — Figure S1a. Weighted percentages and confidence intervals for select clinical interventions and outcomes by month among sampled cases 18‐49 years, COVID‐NETa, March 2020 – June 2021 Figure S1b. Weighted percentages and confidence intervals for select clinical interventions and outcomes by month among sampled cases 50‐64 years, COVID‐NETa, March 2020 – June 2021 Figure S1c. Weighted percentages and confidence intervals for select clinical interventions and outcomes by month among sampled cases ≥65 years, COVID‐NETa, March 2020 – June 2021 [file IRV-17-e13089-s003.xlsx]

## Sheet: S3 Figure
S1a Figure. Weighted percentages and confidence intervals for select clinical interventions and outcomes by month among sampled cases 18-49 years, COVID-NETa, March 2020 – June 2021
S1b Figure. Weighted percentages and confidence intervals for select clinical interventions and outcomes by month among sampled cases 50-64 years, COVID-NETa, March 2020 – June 2021
S1c Figure. Weighted percentages and confidence intervals for select clinical interventions and outcomes by month among sampled cases ≥65 years, COVID-NETa, March 2020 – June 2021
ICU = Intensive Care Unit
a COVID-NET includes 14 U.S. states (CA, CO, CT, IA, GA, MD, MI, MN, NM, NY, OH, OR, TN, UT). The following percentages had RSE >30: In-hospital death in March 2020 among 18-49 (2.7%) and 50-64 years (9.3%); in-hospital death in May 2020 among 18-49 years (1.7%); mechanical ventilation in June 2020 among 18-49 years (4.3%); in-hospital death in June 2020 among 18-49 years (2.0%); in-hospital deat…

## Sheet: 18-49 Data
18-49 YEARS
	2020-03-01	2020-04-01	2020-05-01	2020-06-01	2020-07-01	2020-08-01	2020-09-01	2020-10-01	2020-11-01	2020-12-01	2021-01-01	2021-02-01	2021-03-01	2021-04-01	2021-05-01	2021-06-01
ICU Admission	29	28.4	20.2	16.1	18.5	17.8	16.1	13.5	17.4	17.8	15.9	12.9	13.7	14.9	13.7	13.6
Mechanical Ventilation	18.9	15.6	9.3	4.3	7	6.7	8	5.3	10.2	9.9	8.8	8.8	8.6	10	5.6	6.4
In-Hospital Death	2.7	3.7	1.7	2	1.7	1	2.8	2	2.1	2	4.2	1.2	1.8	3.3	2	2
UP CI	7.5	3.2	3.4	5.3	3.2	3.8	4.1	6.4	4.1	7.5	8.4	4.1	4.1	4.4	3.4	3.9
	6.4	2.1	1.9	3.6	2.3	4.5	6.6	3.9	3.2	4.3	5.6	4.4	4	3.8	2.7	3.4
	3	1.2	3.2	4.3	4.8	1.8	2.2	2.4	2.1	2.5	3	4	2.2	4	2.3	2.2
LOW CI	6.7	3	3	4.5	2.8	3.3	3.6	4.9	3.6	6	6.4	3.4	3.4	3.7	2.9	3.4
	5.4	2	1.7	2.3	1.9	3.1	4.2	2.6	2.7	3.4	4	3.2	3.1	3.1	2.1	2.5
	1.7	0.9	1.3	1.7	1.5	0.8	1.4	1.3	1.2	1.3	2	1.1	1.1	2.1	1.3	1.3

## Sheet: 50-64 Data
50-64 YEARS
	2020-03-01	2020-04-01	2020-05-01	2020-06-01	2020-07-01	2020-08-01	2020-09-01	2020-10-01	2020-11-01	2020-12-01	2021-01-01	2021-02-01	2021-03-01	2021-04-01	2021-05-01	2021-06-01
ICU Admission	38.4	36.3	33.3	28.3	28.6	24.3	27.1	23	22.7	20.7	24.9	19.3	18.3	18.5	23.1	22.3
Mechanical Ventilation	27.2	24.2	21.9	15.7	12.4	10.6	14.1	9.6	11.8	12.5	14.9	11	9.1	10.2	9.9	12.5
In-Hospital Death	9.3	11.2	10.3	6.7	6.9	4.5	5.2	6.7	6.7	9.2	10.5	6.3	6.5	6.1	5.6	5.9
UP CI	6.9	4.3	7.8	6.3	5.9	6.1	9.1	11.7	5.2	5.1	4.7	4.8	4.5	7.3	4.9	4.8
	6.5	4.8	7.5	6.6	5.4	4.7	6.2	6.3	3.7	4.3	4.8	5	3.7	5.3	3.9	4
	9.3	3.1	3.5	4.1	3.2	9	4	6.8	2.8	3.9	3.5	3.3	3.1	3.4	3.2	3
LOW CI	6.6	4.1	7.2	5.8	5.4	5.5	7.9	9.3	4.6	4.5	4.2	4.2	3.9	5.9	4.4	4.4
	5.8	4.4	6.4	5.3	4.2	3.7	4.9	4.4	3	3.6	4	3.9	3	3.9	3	3.3
	5.6	2.5	2.9	2.9	2.4	3.7	2.6	4	2.2	3	2.9	2.4	2.4	2.5	2.3	2.3

## Sheet: 65+ Data
65+ YEARS
	2020-03-01	2020-04-01	2020-05-01	2020-06-01	2020-07-01	2020-08-01	2020-09-01	2020-10-01	2020-11-01	2020-12-01	2021-01-01	2021-02-01	2021-03-01	2021-04-01	2021-05-01	2021-06-01
ICU Admission	42.3	34.2	30.9	41	32.5	21.8	25.4	24.8	22.1	21.7	22.9	16.9	19.7	20.2	22	22.9
Mechanical Ventilation	32.9	21.2	18.5	16.9	20.1	12.2	11.5	9.7	10.4	15.4	14.5	8.3	12.2	9.9	10.2	10.3
In-Hospital Death	23.8	26	23.9	13.2	20.9	17.2	19.2	13.2	16	19.5	14.5	9	11.2	11.2	12.3	10.4
UP CI	7.1	3.8	4.8	8.6	8.7	5.6	7.6	5.3	8	5.5	4.7	11.1	9.6	5.7	4.5	5.9
	6.8	3.4	4.2	7.3	5.3	5.4	9.7	3.9	6.8	6.2	4	3.5	5.9	3.7	4.6	5.3
	7.1	3.6	4.5	6.7	7.6	5.3	10.3	4.4	5.4	7.3	6	3.5	8.1	4.3	3.5	3.8
LOW CI	6.9	3.6	4.6	8.3	7.9	5	6.6	4.7	6.7	4.8	4.2	8.1	7.6	4.9	4.1	5.1
	6.4	3.1	3.8	5.8	4.6	4.2	6.3	3.1	4.8	5	3.5	2.7	4.5	3	3.5	4
	6.2	3.3	4.2	5.1	6.4	4.5	7.9	3.5	4.6	6	4.9	2.9	5.5	3.4	3	3
